# Supplementary material for: Axial length changes in highly myopic eyes and influence of myopic macular complications in Japanese adults
Source: PLoS One. 2017 Jul 7;12(7):e0180851. doi: 10.1371/journal.pone.0180851 (PMC5501611; doi:10.1371/journal.pone.0180851)
Supplement: S1 Data — (XLSX) [file pone.0180851.s001.xlsx]

## Sheet: 全体 簡略
ID	sex	age	R/L	group	Follow-up period (Months)	Refractive error at initial examination	Intraocular pressure at initial examination	Axial length at initial examination	Axial length at final examination	Change of Axial length	Change of Axial length / year
1	F	79	L	normal refractive	31	2	12	21.23	21.27	0.04	0.0154839
2	F	66	L	normal refractive	12	1.62	17	21.5	21.51	0.01	0.01
3	F	71	L	normal refractive	22	4.185	12	22	22	0	0
4	M	66	R	normal refractive	73	1.06	12	22.09	22.2	0.11	0.0180822
5	F	73	L	normal refractive	12	2.31	11	22.11	22.21	0.1	0.1
6	F	55	R	normal refractive	25	0.37	14	22.17	22.17	0	0
7	M	72	L	normal refractive	21	1.375	13	22.19	22.22	0.03	0.0171429
8	M	69	L	normal refractive	16	2.37	15	22.33	22.34	0.01	0.0075
9	F	75	L	normal refractive	12	4.935	14	22.39	22.36	-0.03	-0.0327273
10	M	74	L	normal refractive	54	-1.25	10	22.46	22.5	0.04	0.00888889
11	M	59	L	normal refractive	49	-1.745	13	22.56	22.59	0.03	0.00734694
12	F	74	L	normal refractive	17	2.625	16	22.59	22.54	-0.05	-0.0352941
13	F	64	L	normal refractive	28	1.125	14	22.61	22.61	0	0
14	F	54	R	normal refractive	61	-0.255	18	22.65	22.68	0.03	0.00590164
15	M	63	L	normal refractive	28	1.25	18	22.75	22.76	0.01	0.00428571
16	F	64	R	normal refractive	16	-0.62	13	22.77	22.75	-0.02	-0.015
17	F	75	L	normal refractive	32	4.625	17	22.8	22.89	0.09	0.03375
18	F	74	R	normal refractive	33	3.245	9	22.81	22.79	-0.02	-0.00727273
19	F	48	R	normal refractive	24	0.5	18	22.82	22.9	0.08	0.04
20	F	48	L	normal refractive	68	1.315	13	22.85	22.83	-0.02	-0.00352941
21	M	63	L	normal refractive	26	-0.125	14	22.85	22.87	0.02	0.00923077
22	F	76	R	normal refractive	27	0.31	17	22.85	22.83	-0.02	-0.00888889
23	F	61	L	normal refractive	55	-0.755	13	22.87	22.99	0.12	0.0261818
24	F	64	R	normal refractive	61	0.31	13	22.88	22.82	-0.06	-0.0118033
25	F	74	L	normal refractive	41	1.625	12	22.89	22.9	0.01	0.00292683
26	F	51	R	normal refractive	78	1.125	11	22.9	22.87	-0.03	-0.00461538
27	M	65	R	normal refractive	22	1.44	15	22.9	22.89	-0.01	-0.00545455
28	F	60	R	normal refractive	33	-1.81	11	22.95	23.1	0.15	0.0545455
29	F	81	R	normal refractive	14	0.745	18	23	23.01	0.01	0.00857143
30	M	62	R	normal refractive	15	-0.495	13	23.02	23.04	0.02	0.016
31	F	63	R	normal refractive	26	1.685	16	23.05	23.08	0.03	0.0138462
32	F	69	R	normal refractive	20	1.995	14	23.05	23.04	-0.01	-0.006
33	F	62	L	normal refractive	57	0.25	12	23.12	23.15	0.03	0.00631579
34	F	71	L	normal refractive	18	1.495	18	23.12	23.14	0.02	0.0133333
35	M	61	L	normal refractive	27	1.06	13	23.13	23.11	-0.02	-0.00888889
36	F	63	R	normal refractive	17	0.94	14	23.16	23.22	0.06	0.0423529
37	F	66	R	normal refractive	54	-0.805	16	23.24	23.17	-0.07	-0.0155556
38	M	65	L	normal refractive	44	2.12	20	23.28	23.31	0.03	0.00818182
39	F	68	L	normal refractive	56	0.935	15	23.3	23.32	0.02	0.00428571
40	F	64	L	normal refractive	15	-2.555	11	23.4	23.41	0.01	0.008
41	F	74	L	normal refractive	27	-0.69	14	23.44	23.44	0	0
42	F	51	L	normal refractive	24	0	21	23.47	23.51	0.04	0.02
43	F	60	L	normal refractive	35	-0.005	13	23.49	23.41	-0.08	-0.0274286
44	F	67	R	normal refractive	32	-0.19	18	23.5	23.47	-0.03	-0.01125
45	F	72	R	normal refractive	28	-0.63	19	23.51	23.51	0	0
46	F	72	R	normal refractive	20	1.375	14	23.52	23.52	0	0
47	M	62	R	normal refractive	18	4.87	20	23.59	23.6	0.01	0.00666667
48	F	70	R	normal refractive	39	0.125	16	23.63	23.68	0.05	0.0153846
49	F	67	R	normal refractive	16	-0.935	14	23.66	23.75	0.09	0.0675
50	F	65	R	normal refractive	23	0.62	18	23.69	23.65	-0.04	-0.0208696
51	F	60	L	normal refractive	36	-1.125	18	23.77	23.9	0.13	0.0433333
52	F	71	L	normal refractive	24	0.06	17	23.79	23.73	-0.06	-0.03
53	F	63	L	normal refractive	40	-1	14	23.87	23.87	0	0
54	M	62	L	normal refractive	35	-3.75	18	24	23.93	-0.07	-0.024
55	F	63	L	normal refractive	23	-0.685	17	24.02	24.05	0.03	0.0156522
56	F	56	R	normal refractive	49	-1.12	16	24.11	24.13	0.02	0.00489796
57	M	64	L	normal refractive	38	-1.56	11	24.11	24.31	0.2	0.0631579
58	M	53	L	normal refractive	31	0.31	11	24.13	24.17	0.04	0.0154839
59	F	72	R	normal refractive	13	-0.5	15	24.17	24.13	-0.04	-0.0369231
60	F	63	L	normal refractive	22	-4.245	14	24.22	24.21	-0.01	-0.00545455
61	M	62	L	normal refractive	40	0.125	16	24.31	24.24	-0.07	-0.021
62	F	56	L	normal refractive	37	0	11	24.32	24.35	0.03	0.00972973
63	F	62	L	normal refractive	30	0	19	24.33	24.33	0	0
64	F	65	L	normal refractive	30	-3.75	19	24.35	24.38	0.03	0.012
65	F	67	R	normal refractive	29	3.315	15	24.36	24.46	0.1	0.0413793
66	F	67	L	normal refractive	61	0.185	16	24.44	24.45	0.01	0.00196721
67	F	67	R	normal refractive	38	-1.25	15	24.46	24.48	0.02	0.00631579
68	F	63	L	normal refractive	13	-4.055	10	24.54	24.58	0.04	0.0369231
69	F	64	L	normal refractive	35	-1.555	20	24.73	24.73	0	0
70	M	52	L	normal refractive	57	-3.685	20	24.74	24.71	-0.03	-0.00631579
71	F	59	R	normal refractive	23	-2.685	12	24.74	24.82	0.08	0.0417391
72	F	63	L	normal refractive	69	-0.255	13	24.74	24.76	0.02	0.00347826
73	F	66	L	normal refractive	24	-5	12	24.77	24.71	-0.06	-0.03
74	M	61	R	normal refractive	15	-0.63	10	24.79	24.81	0.02	0.016
75	F	48	L	normal refractive	59	0	16	24.86	24.92	0.06	0.0122034
76	F	59	R	normal refractive	22	-1.12	14	24.95	25.02	0.07	0.0381818
77	F	58	L	normal refractive	47	-3.37	17	24.96	24.89	-0.07	-0.0178723
78	M	61	L	normal refractive	66	-4	15	24.96	25.02	0.06	0.0109091
79	M	62	L	normal refractive	29	-0.56	15	25.09	25.09	0	0
80	M	38	R	normal refractive	22	-2.375	15	25.13	25.01	-0.12	-0.0654545
81	F	59	R	normal refractive	67	0	14	25.15	25.28	0.13	0.0232836
82	F	72	L	normal refractive	18	-4.435	18	25.21	25.17	-0.04	-0.0266667
83	F	59	L	normal refractive	12		18	25.23	25.28	0.05	0.05
84	M	55	R	normal refractive	33	-2.125	13	25.45	25.46	0.01	0.00363636
85	F	59	R	normal refractive	12		20	25.53	25.54	0.01	0.01
86	F	81	L	no complications	17	-9	21	26.36	26.35	-0.01	-0.00705882
87	M	76	R	no complications	35		12	26.75	26.73	-0.02	-0.00685714
88	F	69	L	no complications	18	-10.18	15	26.76	26.73	-0.03	-0.02
89	F	74	L	no complications	20		13	26.8	26.86	0.06	0.036
90	F	68	R	no complications	12	-8.495	19	26.85	26.88	0.03	0.03
91	F	72	L	no complications	52		13	26.9	27.48	0.58	0.133846
92	F	69	R	no complications	18	-16.305	15	26.91	26.85	-0.06	-0.04
93	F	69	L	no complications	21	-11.25	14	26.91	27.05	0.14	0.08
94	M	72	L	no complications	36	-10.68	14	26.97	27.1	0.13	0.0433333
95	F	64	R	no complications	24	-12.06	17	27.01	27.08	0.07	0.035
96	F	63	L	no complications	24	-7.935	11	27.03	27.04	0.01	0.005
97	M	66	L	no complications	24		13	27.06	27.05	-0.01	-0.005
98	F	75	R	no complications	35		14	27.06	27.19	0.13	0.0445714
99	M	73	L	no complications	12		14	27.07	27	-0.07	-0.07
100	F	71	L	no complications	55	-8.495	14	27.09	27.23	0.14	0.0305455
101	F	76	R	no complications	78		13	27.11	27.08	-0.03	-0.00461538
102	F	63	L	no complications	14	-6.805	15	27.12	27.12	0	0
103	F	71	R	no complications	55	-8.125	13	27.12	27.26	0.14	0.0305455
104	M	66	R	no complications	12	-8.625	14	27.13	27.14	0.01	0.01
105	F	63	R	no complications	24	-11.87	14	27.14	27.18	0.04	0.02
106	F	68	L	no complications	29	-11.375	12	27.22	27.32	0.1	0.0413793
107	M	63	L	no complications	34		15	27.24	27.26	0.02	0.00705882
108	F	67	R	no complications	23	-18.87	10	27.32	27.47	0.15	0.0782609
109	F	68	R	no complications	29	-19	11	27.33	27.43	0.1	0.0413793
110	M	73	R	no complications	12		12	27.35	27.38	0.03	0.03
111	F	66	R	no complications	12		18	27.37	27.41	0.04	0.04
112	M	71	R	no complications	12	-10.62	15	27.37	27.39	0.02	0.02
113	F	67	L	no complications	23	-10.18	12	27.4	27.48	0.08	0.0417391
114	M	73	R	no complications	12	-13.12	12	27.43	27.46	0.03	0.03
115	F	82	L	no complications	18		14	27.43	27.61	0.18	0.12
116	F	67	R	no complications	23	-8.56	18	27.44	27.67	0.23	0.12
117	F	76	L	no complications	69		19	27.46	27.83	0.37	0.0643478
118	F	56	L	no complications	22	-11.375	18	27.47	27.6	0.13	0.0709091
119	M	65	L	no complications	32		17	27.49	27.5	0.01	0.00375
120	M	51	L	no complications	18	-17.245	11	27.63	27.65	0.02	0.0133333
121	M	68	R	no complications	74		14	27.63	27.66	0.03	0.00486486
122	M	55	L	no complications	12	-7.185	16	27.64	27.65	0.01	0.01
123	F	73	R	no complications	14	-9.875	19	27.65	27.79	0.14	0.12
124	M	63	R	no complications	34		16	27.68	27.63	-0.05	-0.0176471
125	F	67	L	no complications	64		16	27.69	27.77	0.08	0.015
126	F	78	L	no complications	13		14	27.72	27.76	0.04	0.0369231
127	F	75	L	no complications	35	-6.305	14	27.78	27.92	0.14	0.048
128	M	55	R	no complications	12	-11.375	19	27.81	27.92	0.11	0.11
129	M	71	L	no complications	12		14	27.83	27.86	0.03	0.03
130	M	65	L	no complications	63		16	27.84	27.95	0.11	0.0209524
131	F	70	R	no complications	26	-11.18	15	27.87	28.04	0.17	0.0784615
132	M	73	L	no complications	12	-15.125	13	27.89	27.95	0.06	0.06
133	F	57	L	no complications	34	-11.305	14	27.9	27.9	0	0
134	F	71	R	no complications	34	-22.375	16	27.93	28.13	0.2	0.0705882
135	M	65	R	no complications	63		15	28	28.01	0.01	0.00190476
136	M	51	R	no complications	18		13	28.01	28.03	0.02	0.0133333
137	F	60	R	no complications	70		11	28.02	28.36	0.34	0.0582857
138	M	68	L	no complications	74	-8.495	16	28.03	28.04	0.01	0.00162162
139	F	75	L	no complications	12		14	28.05	28.03	-0.02	-0.02
140	F	62	R	no complications	12	-9.625	12	28.07	28.08	0.01	0.01
141	M	65	R	no complications	32		18	28.1	28.11	0.01	0.00375
142	F	71	L	no complications	34	-19.62	15	28.1	28.32	0.22	0.0776471
143	F	57	R	no complications	64		14	28.11	28	-0.11	-0.020625
144	F	57	R	no complications	34		11	28.12	28.16	0.04	0.0141176
145	F	70	R	no complications	12	-11.18	15	28.12	28.21	0.09	0.09
146	F	58	R	no complications	39	-10.125	17	28.13	28.11	-0.02	-0.00615385
147	M	54	L	no complications	24	-7.435	17	28.14	28.1	-0.04	-0.02
148	F	60	L	no complications	73	-8.305	10	28.14	28.53	0.39	0.0641096
149	F	72	L	no complications	70		14	28.15	28.73	0.58	0.0994286
150	F	55	L	no complications	36		12	28.16	28.32	0.16	0.0533333
151	F	58	R	no complications	39		13	28.26	28.47	0.21	0.0646154
152	F	58	L	no complications	39		13	28.31	28.54	0.23	0.0707692
153	F	63	L	no complications	49		20	28.46	28.66	0.2	0.0489796
154	M	57	L	no complications	23	-9.685	12	28.48	28.47	-0.01	-0.00521739
155	F	67	L	no complications	14	-20.935	12	28.48	28.51	0.03	0.0257143
156	M	48	R	no complications	41		12	28.49	28.48	-0.01	-0.00292683
157	F	71	R	no complications	30		10	28.49	28.94	0.45	0.18
158	F	66	L	no complications	12	-12.055	17	28.58	28.57	-0.01	-0.01
159	F	47	L	no complications	23		13	28.63	28.64	0.01	0.00521739
160	F	71	L	no complications	76		11	28.66	28.98	0.32	0.0505263
161	F	60	R	no complications	25	-8.37	16	28.68	28.7	0.02	0.0096
162	F	55	L	no complications	18	-7.81	19	28.71	28.72	0.01	0.00666667
163	M	48	L	no complications	41		13	28.81	28.6	-0.21	-0.0614634
164	F	67	L	no complications	20	-14.12	13	28.81	28.98	0.17	0.102
165	F	57	L	no complications	31	-11.18	16	28.83	28.86	0.03	0.0116129
166	F	64	R	no complications	19		11	28.84	29.03	0.19	0.12
167	F	54	L	no complications	12	-22.185	16	28.85	28.94	0.09	0.09
168	F	57	R	no complications	31	-11.06	18	28.86	28.91	0.05	0.0193548
169	M	60	R	no complications	12	-11.245	15	28.89	29	0.11	0.11
170	F	64	R	no complications	17		11	28.9	29.11	0.21	0.148235
171	F	67	R	no complications	37	-12.43	13	28.91	29.02	0.11	0.0356757
172	F	71	R	no complications	17	-14.055	19	28.94	29.02	0.08	0.0564706
173	F	50	R	no complications	23		12	28.98	29.03	0.05	0.026087
174	F	66	R	no complications	47		17	28.98	28.98	0	0
175	F	61	R	no complications	31	-11.125	18	29.04	29.3	0.26	0.100645
176	F	60	R	no complications	73		11	29.1	29.49	0.39	0.0641096
177	F	72	L	no complications	30	-10.625	12	29.1	29.22	0.12	0.048
178	F	55	L	no complications	12	-15.56	13	29.22	29.3	0.08	0.08
179	F	67	L	no complications	29	-10.37	15	29.24	29.25	0.01	0.00413793
180	M	68	R	no complications	12	-14.25	19	29.24	29.27	0.03	0.03
181	F	77	R	no complications	12	-10.87	11	29.24	29.23	-0.01	-0.01
182	F	50	L	no complications	23		12	29.25	29.34	0.09	0.0469565
183	F	52	L	no complications	61		13	29.26	29.67	0.41	0.0806557
184	F	50	R	no complications	17	-12.375	13	29.27	29.45	0.18	0.127059
185	F	67	R	no complications	20	-17.055	16	29.31	29.54	0.23	0.138
186	F	77	L	no complications	12	-10.81	15	29.31	29.34	0.03	0.03
187	F	61	L	no complications	12	-23.625	13	29.35	29.38	0.03	0.03
188	F	70	L	no complications	15		18	29.36	29.38	0.02	0.016
189	F	61	L	no complications	17	-13.495	14	29.39	29.45	0.06	0.0423529
190	F	55	R	no complications	18		19	29.41	29.51	0.1	0.0666667
191	F	57	R	no complications	20	-9.5	12	29.45	29.61	0.16	0.096
192	F	61	R	no complications	12	-16.375	14	29.48	29.46	-0.02	-0.02
193	M	73	L	no complications	23	-12.75	15	29.54	29.62	0.08	0.0417391
194	F	57	R	no complications	23	-17.245	10	29.56	29.79	0.23	0.12
195	F	66	L	no complications	23	-17.245	17	29.57	29.63	0.06	0.0313043
196	F	74	L	no complications	30	-17	18	29.6	29.5	-0.1	-0.04
197	F	45	R	no complications	20	-17.305	20	29.65	29.72	0.07	0.042
198	M	56	L	no complications	14	-9.305	15	29.67	29.7	0.03	0.0257143
199	M	64	R	no complications	16		15	29.68	29.72	0.04	0.03
200	M	62	R	no complications	14		17	29.7	29.76	0.06	0.0514286
201	F	34	L	no complications	12	-12.935	16	29.71	29.69	-0.02	-0.02
202	F	62	L	no complications	14		18	29.71	29.72	0.01	0.00857143
203	M	62	L	no complications	14	-14.12	15	29.77	29.79	0.02	0.0171429
204	F	65	L	no complications	22		19	29.77	29.91	0.14	0.0763636
205	F	53	L	no complications	64		16	29.8	30.01	0.21	0.039375
206	F	67	L	no complications	12		16	29.83	29.9	0.07	0.07
207	F	51	L	no complications	47		16	29.85	30.4	0.55	0.140426
208	F	56	R	no complications	22		19	29.88	30.13	0.25	0.136364
209	M	56	R	no complications	14	-10	15	29.89	29.87	-0.02	-0.0171429
210	F	55	R	no complications	12	-16.81	14	29.99	30.11	0.12	0.12
211	F	67	R	no complications	17	-15.245	14	30.02	30.16	0.14	0.0988235
212	F	41	L	no complications	12		15	30.06	30.14	0.08	0.08
213	F	62	R	no complications	14		16	30.07	30.07	0	0
214	F	72	R	no complications	30	-13.305	12	30.08	30.22	0.14	0.056
215	F	60	L	no complications	24	-18.875	12	30.21	30.41	0.2	0.1
216	F	60	R	no complications	24	-17	12	30.23	30.46	0.23	0.115
217	F	76	L	no complications	14	-12.93	19	30.27	30.27	0	0
218	F	62	L	no complications	12	-15.185	20	30.36	30.37	0.01	0.01
219	F	52	R	no complications	61		13	30.37	30.88	0.51	0.100328
220	F	68	R	no complications	23	-15.56	16	30.41	30.43	0.02	0.0104348
221	F	67	L	no complications	23	-16.81	12	30.43	30.49	0.06	0.0313043
222	F	58	R	no complications	15	-14.305	13	30.5	30.51	0.01	0.008
223	M	72	R	no complications	36		16	30.5	30.62	0.12	0.04
224	F	58	L	no complications	15	-13.56	13	30.71	30.7	-0.01	-0.008
225	F	58	R	no complications	41	-21.5	16	30.78	30.82	0.04	0.0117073
226	F	78	R	no complications	35	-14.25	17	30.8	30.82	0.02	0.00685714
227	M	62	L	no complications	37		18	30.82	31	0.18	0.0583784
228	M	73	L	no complications	12		16	30.82	30.85	0.03	0.03
229	F	61	L	no complications	28	-16.5	19	30.89	30.83	-0.06	-0.0257143
230	F	66	R	no complications	23	-23.62	15	30.93	31.02	0.09	0.0469565
231	F	72	L	no complications	30		17	31.13	31.23	0.1	0.04
232	F	69	L	no complications	37	-22.685	12	31.22	31.36	0.14	0.0454054
233	F	51	L	no complications	33		16	31.24	31.36	0.12	0.0436364
234	F	45	R	no complications	15	-11.305	21	31.4	31.6	0.2	0.16
235	M	53	R	no complications	12	-18.5	12	31.42	31.5	0.08	0.08
236	F	58	L	no complications	41		15	31.42	31.36	-0.06	-0.017561
237	F	72	L	no complications	36	-21.68	17	31.42	31.52	0.1	0.0333333
238	F	82	L	no complications	56		11	31.47	31.57	0.1	0.0214286
239	F	61	R	no complications	17	-19.31	15	31.48	31.6	0.12	0.0847059
240	F	60	R	no complications	12	-14.055	15	31.57	31.68	0.11	0.11
241	F	76	R	no complications	14	-14.935	18	31.6	31.62	0.02	0.0171429
242	F	57	L	no complications	20	-12.25	10	31.63	31.89	0.26	0.156
243	F	64	L	no complications	12		14	32.09	32.16	0.07	0.07
244	F	82	R	no complications	56		14	32.19	32.32	0.13	0.0278571
245	M	53	L	no complications	12	-12.435	12	32.2	32.31	0.11	0.11
246	F	66	L	no complications	20		16	32.63	32.59	-0.04	-0.024
247	F	70	L	no complications	26		13	32.68	32.65	-0.03	-0.0138462
248	M	79	R	no complications	17		15	32.9	32.94	0.04	0.0282353
249	F	64	R	no complications	12		13	33	32.92	-0.08	-0.08
250	M	35	L	no complications	60		19	33.61	33.87	0.26	0.052
251	F	77	L	MTM	18		19	26.26	26.24	-0.02	-0.0133333
252	F	72	R	MTM	52		13	26.57	26.83	0.26	0.06
253	F	67	R	MTM	12	-10.62	12	26.66	26.72	0.06	0.06
254	F	65	R	MTM	21	-6.375	16	26.79	26.71	-0.08	-0.0457143
255	F	71	L	MTM	17	-9.12	13	26.99	27.09	0.1	0.0705882
256	F	52	R	MTM	12	-8.62	14	27.36	27.48	0.12	0.12
257	F	48	L	MTM	12	-10.87	16	27.76	27.81	0.05	0.05
258	F	68	L	MTM	24	-9.125	20	27.92	27.96	0.04	0.02
259	F	59	L	MTM	16	-11.875	16	28.1	28.15	0.05	0.0375
260	F	69	R	MTM	53		15	28.33	28.66	0.33	0.074717
261	F	58	L	MTM	17		9	28.46	28.61	0.15	0.105882
262	F	82	R	MTM	18		16	28.46	28.61	0.15	0.1
263	F	68	R	MTM	12	-11.875	20	28.57	28.6	0.03	0.03
264	F	75	R	MTM	12		13	28.57	28.49	-0.08	-0.08
265	F	59	R	MTM	16		19	28.66	28.65	-0.01	-0.0075
266	F	70	L	MTM	17	-15.125	15	28.78	28.83	0.05	0.0352941
267	F	63	R	MTM	20	-14.37	18	28.85	28.95	0.1	0.06
268	F	70	R	MTM	17	-14.435	16	29.12	29.12	0	0
269	F	77	L	MTM	16		16	29.32	29.33	0.01	0.0075
270	F	64	L	MTM	17	-16.685	12	29.96	30.05	0.09	0.0635294
271	F	59	R	MTM	36	-18.5	16	30.11	30.2	0.09	0.03
272	F	64	L	MTM	19	-16.685	12	30.23	30.22	-0.01	-0.00631579
273	M	72	L	MTM	32		13	30.56	30.7	0.14	0.0525
274	F	62	R	MTM	31	-16.31	14	30.57	30.68	0.11	0.0425806
275	M	36	L	MTM	25	-12.37	14	30.58	30.64	0.06	0.0288
276	M	54	L	MTM	24	-12.305	13	30.78	31	0.22	0.11
277	M	36	R	MTM	13	-11.5	16	30.81	30.74	-0.07	-0.0646154
278	F	62	L	MTM	48	-16.375	17	30.97	31.24	0.27	0.0675
279	M	54	R	MTM	24	-14.56	13	31.09	31.3	0.21	0.105
280	F	71	R	MTM	17	-26	20	31.62	31.58	-0.04	-0.0282353
281	M	68	R	MTM	12	-16.185	14	32.06	32.17	0.11	0.11
282	M	68	L	MTM	12	-17.375	14	32.34	32.43	0.09	0.09
283	F	67	L	CNV	23	-7.805	15	26.84	27.08	0.24	0.125217
284	F	73	L	CNV	12	-9.625	16	26.89	26.95	0.06	0.06
285	M	73	L	CNV	54	-12.375	14	27.44	27.83	0.39	0.0866667
286	F	61	R	CNV	49	-9.435	20	27.92	28.52	0.6	0.146939
287	F	74	L	CNV	53		17	28.07	28.21	0.14	0.0316981
288	F	70	R	CNV	14	-7.185	15	28.2	28.22	0.02	0.0171429
289	F	61	L	CNV	18	-13.93	20	28.25	28.42	0.17	0.113333
290	F	66	L	CNV	53		14	28.34	28.76	0.42	0.0950943
291	M	66	L	CNV	59		12	28.35	28.88	0.53	0.107797
292	F	44	L	CNV	20	-13.87	17	28.64	28.79	0.15	0.09
293	M	60	L	CNV	12	-12.37	14	28.83	28.9	0.07	0.07
294	F	71	L	CNV	27		14	28.93	29.15	0.22	0.0977778
295	F	75	L	CNV	45		10	29.24	29.45	0.21	0.056
296	F	67	R	CNV	33		17	29.25	29.56	0.31	0.112727
297	F	56	L	CNV	23	-12.37	11	29.3	29.5	0.2	0.104348
298	F	63	L	CNV	20	-7.81	18	29.34	29.52	0.18	0.108
299	F	73	R	CNV	20	-9.5	13	29.4	29.65	0.25	0.15
300	F	68	L	CNV	23	-13.245	17	29.5	29.54	0.04	0.0208696
301	F	45	R	CNV	73		15	29.69	29.99	0.3	0.0493151
302	M	68	L	CNV	12	-17.625	14	29.75	29.77	0.02	0.02
303	F	82	L	CNV	17		14	29.79	29.82	0.03	0.0211765
304	F	60	L	CNV	31	-14.125	17	29.82	30.19	0.37	0.143226
305	F	77	L	CNV	20		15	29.96	30.14	0.18	0.108
306	F	58	L	CNV	12	-11.56	16	29.98	30.08	0.1	0.1
307	F	64	R	CNV	13	-15.62	12	30.43	30.5	0.07	0.0646154
308	F	69	L	CNV	17	-17.935	15	30.44	30.45	0.01	0.00705882
309	M	36	L	CNV	13	-12.37	14	30.58	30.65	0.06	0.0553846
310	F	71	R	CNV	30		18	30.62	30.92	0.3	0.12
311	F	48	R	CNV	47		15	30.64	30.89	0.25	0.0638298
312	F	60	R	CNV	28	-17.055	15	30.87	30.94	0.07	0.03
313	M	34	R	CNV	19		13	31.23	31.43	0.2	0.126316
314	F	65	R	CNV	22	-6.25	16	31.38	31.52	0.14	0.0763636
315	F	76	R	CNV	29		14	31.67	31.83	0.16	0.0662069
316	F	70	R	CNV	15		18	32.35	32.49	0.14	0.112
